# Supplementary material for: Adenosine and Cordycepin Accelerate Tissue Remodeling Process through Adenosine Receptor Mediated Wnt/β-Catenin Pathway Stimulation by Regulating GSK3b Activity
Source: Int J Mol Sci. 2021 May 25;22(11):5571. doi: 10.3390/ijms22115571 (PMC8197479; doi:10.3390/ijms22115571)
Supplement: Supplementary file 1 [file ijms-22-05571-s001.zip]

Archive with 1 entries (1 files):
- Supplementary Information_Cordyceps militaris Extract.pdf
